# Supplementary material for: CrERF5, an AP2/ERF Transcription Factor, Positively Regulates the Biosynthesis of Bisindole Alkaloids and Their Precursors in Catharanthus roseus
Source: Front Plant Sci. 2019 Jul 18;10:931. doi: 10.3389/fpls.2019.00931 (PMC6657538; doi:10.3389/fpls.2019.00931)
Supplement: TABLE S2 — Fragments per kilobase of exon per million fragments mapped (FPKM) values of C. roseus AP2/ERF TFs, MIA pathway genes in flower, leaf, stem, and root. To tackle multiple contigs for certain genes, the contig with the highest FPKM was selected for the HCL analysis. [file Table_2.XLSX]

## Sheet: Sheet1
gene_id	Flower_FPKM	Root_FPKM	Stem_FPKM	Leaf_FPKM
DXS1 cra_locus_14124_iso=1_len=1349_ver=1	128.74	73.13	41.01	79.96
16OMT cra_locus_48785_iso=1_len=311_ver=1	0	8.79	0.41	0.79
7-DLGT cra_locus_29582_iso=1_len=447_ver=1	19.83	45.64	21.5	24.715
7-DLH cra_locus_9710_iso=1_len=1927_ver=1	31.11	25.72	143.62	82.08
8-HGO cra_locus_5089_iso=2_len=1441_ver=1	1.85	61.86	100.54	71.125
ASa cra_locus_6849_iso=4_len=1904_ver=1	10.98	64.99	24.5	27.655
CPR cra_locus_26619_iso=1_len=715_ver=1	371.09	468.36	323.19	251.925
D4H cra_locus_3674_iso=1_len=1597_ver=1	40.55	83.11	155.6	357.135
DAT cra_locus_9587_iso=1_len=1385_ver=1	0.72	42.27	5.8	3.885
DXR cra_locus_17224_iso=1_len=1509_ver=1	83.21	67.59	54.17	93.605
G8O cra_locus_5089_iso=2_len=1441_ver=1	1.85	61.86	100.54	71.125
GES cra_locus_14716_iso=1_len=1604_ver=1	1.25	33.73	91.51	40.905
LAMT cra_locus_341_iso=1_len=1347_ver=1	4.8	71.56	77.66	72.795
PRX1 cra_locus_2774_iso=3_len=684_ver=1	213.74	11.73	47.79	153.625
PRX2a cra_locus_2774_iso=1_len=1243_ver=1	28.82	46.86	8.65	29.22
PRX2b cra_locus_2774_iso=2_len=1185_ver=1	64.07	19.58	12.31	38.855
SGD cra_locus_2002_iso=1_len=505_ver=1	63.47	291.92	519.8	1312.09
SLS1 cra_locus_4709_iso=1_len=1308_ver=1	0	0.28	0.27	0.765
STR1 cra_locus_1516_iso=1_len=1176_ver=1	30.19	71.01	33.92	89.53
T16H1 cra_locus_193_iso=6_len=1522_ver=1	65.82	0	0.54	2.585
TDC cra_locus_9925_iso=1_len=354_ver=1	305.34	317.47	38.97	195.305
THAS cra_locus_2999_iso=4_len=549_ver=1	119.55	143.17	1894.8	23.445
CrMYC2 cra_locus_16524_iso=1_len=2485_ver=1	95.01	90.88	46.01	78.75
ORCA3 cra_locus_36916_iso=1_len=315_ver=1	0.78	0	3.21	6.99
cra_locus_17518_iso=1_len=857_ver=1	114.41	13.31	28.73	27.625
cra_locus_7401_iso=1_len=738_ver=1	13.46	68.48	74.53	44.42
cra_locus_34322_iso=1_len=308_ver=1	39.97	54.61	55.96	37.28
cra_locus_7706_iso=1_len=2604_ver=1	33.9	25.2	23.63	18.465
cra_locus_52656_iso=1_len=373_ver=1	0	23.83	28.97	24.855
cra_locus_29770_iso=2_len=595_ver=1	3.76	36.63	38.7	24.2
cra_locus_52656_iso=2_len=387_ver=1	15.13	48.71	50.68	19.82
cra_locus_8534_iso=1_len=1400_ver=1	2.95	16.52	27.04	8.175
cra_locus_8806_iso=1_len=284_ver=1	43.41	52.47	27.08	21.495
cra_locus_60115_iso=1_len=334_ver=1	24.08	40.95	58.95	51
cra_locus_14363_iso=1_len=533_ver=1	34.76	10.88	20.92	26.855
cra_locus_31051_iso=1_len=620_ver=1	1.67	16.74	23.17	7.23
cra_locus_21452_iso=3_len=2219_ver=1	1.54	53.48	42.94	2.78
cra_locus_2905_iso=2_len=2185_ver=1	13.77	11.84	14.53	10.095
cra_locus_21835_iso=1_len=571_ver=1	24.57	23.65	18.6	14.47
cra_locus_34890_iso=1_len=1171_ver=1	19.51	16.72	17.72	13.82
cra_locus_10263_iso=1_len=1038_ver=1	0.54	10.33	8.25	2.83
cra_locus_2905_iso=1_len=2067_ver=1	17.9	13.84	28.3	10.35
cra_locus_15078_iso=1_len=343_ver=1	19.83	19.12	14.94	12.46
cra_locus_23135_iso=2_len=465_ver=1	0.76	2.15	3.91	2.005
cra_locus_19560_iso=1_len=891_ver=1	17.65	7.67	11.64	15.645
cra_locus_30898_iso=1_len=401_ver=1	7.15	5.99	5.52	4.985
cra_locus_8317_iso=1_len=1577_ver=1	0.99	24.1	15.88	3.455
cra_locus_5779_iso=3_len=447_ver=1	0.89	2.67	1.62	3.17
cra_locus_17371_iso=1_len=548_ver=1	0.21	11.01	1.75	2.055
cra_locus_2905_iso=3_len=2142_ver=1	0.24	0	0	1.24
cra_locus_29770_iso=1_len=683_ver=1	2.14	4.39	9.19	4.13
cra_locus_26742_iso=1_len=477_ver=1	0.25	10.44	0.76	1.2
cra_locus_36915_iso=1_len=341_ver=1	0.36	0.38	3.3	2.42
cra_locus_46192_iso=1_len=450_ver=1	0	2.5	0	0.51
cra_locus_18638_iso=1_len=759_ver=1	2.25	2.55	8.35	2.675
cra_locus_30984_iso=1_len=1358_ver=1	0.08	1.39	0.08	0.205
cra_locus_21452_iso=2_len=941_ver=1	0	1.94	0	0.21
cra_locus_27659_iso=1_len=436_ver=1	0	0	0	0.265
cra_locus_45789_iso=1_len=389_ver=1	0	0.65	0	0.305
cra_locus_38991_iso=1_len=547_ver=1	62.29	183.26	100.44	65.485
cra_locus_1851_iso=3_len=1659_ver=1	151.69	126.13	173.02	110.755
cra_locus_19102_iso=1_len=326_ver=1	221.55	213.98	316.8	188.625
cra_locus_1851_iso=2_len=795_ver=1	1.73	1.64	0	0.545
cra_locus_40260_iso=1_len=503_ver=1	138.42	384.33	231.08	192.385
cra_locus_1827_iso=2_len=1149_ver=1	124.09	108.68	176.53	363.005
cra_locus_365_iso=1_len=609_ver=1	79.24	99.97	99.51	74.055
cra_locus_37403_iso=1_len=356_ver=1	129.76	61.51	26.92	23.03
cra_locus_16231_iso=1_len=690_ver=1	54.64	122.93	44.27	40.765
cra_locus_17673_iso=1_len=563_ver=1	89.87	71.6	161.47	16.67
cra_locus_10321_iso=1_len=946_ver=1	7.88	115.75	178.71	96.97
cra_locus_17672_iso=1_len=477_ver=1	63.56	45.66	97.13	8.635
cra_locus_8181_iso=1_len=702_ver=1	16.47	28.15	23.67	22.465
cra_locus_17164_iso=1_len=402_ver=1	31.47	35.22	21.7	20.3
cra_locus_8842_iso=1_len=368_ver=1	36.01	10.75	10.11	2.075
cra_locus_24749_iso=1_len=852_ver=1	0.93	0.99	1.92	2.57
cra_locus_4661_iso=1_len=1380_ver=1	16.09	4.01	4.31	5.57
cra_locus_31636_iso=1_len=708_ver=1	3.72	0.34	5.82	1.815
cra_locus_2908_iso=2_len=728_ver=1	0.63	0	0	0
cra_locus_2823_iso=2_len=968_ver=1	2.33	1.06	0.17	0.92
cra_locus_52433_iso=1_len=359_ver=1	0	3.21	23.9	6.52
cra_locus_43498_iso=1_len=606_ver=1	11.43	30.67	14.71	1.975
cra_locus_57706_iso=1_len=399_ver=1	8.98	2.22	18.8	3.515
cra_locus_7527_iso=1_len=539_ver=1	0	0.23	1.11	0.86
cra_locus_8447_iso=1_len=906_ver=1	0.5	0.13	5.4	10.19
cra_locus_2823_iso=1_len=317_ver=1	0	2.22	0.23	0.985
cra_locus_21800_iso=2_len=446_ver=1	1.29	0.81	0	0.13
cra_locus_11902_iso=1_len=516_ver=1	1.36	1.44	0.47	0.56
cra_locus_21799_iso=1_len=342_ver=1	3.2	1.88	0	0.175
cra_locus_2908_iso=3_len=731_ver=1	0	9.27	4.02	4.585
cra_locus_21800_iso=1_len=548_ver=1	1.73	0.47	0	0
cra_locus_54852_iso=1_len=483_ver=1	0	0	0.25	0
cra_locus_9515_iso=2_len=919_ver=1	110.1	392.44	60.63	116.29
